# Supplementary material for: Exploring the etiology of dilated cardiomyopathy using Mendelian randomization
Source: Front Cardiovasc Med. 2024 Aug 26;11:1364126. doi: 10.3389/fcvm.2024.1364126 (PMC11381399; doi:10.3389/fcvm.2024.1364126)
Supplement: Supplementary file 1 [file Table1.xlsx]

## Sheet: Sheet1
	SNP	effect allele	other allele	β	EAF	SE	P		F
exposure	SNP	effect_allele.exposure	other_allele.exposure	beta.exposure	eaf.exposure	se.exposure	pval.exposure
Titin	rs11048398	A	G	-0.2121	0.0905	0.0448	2.19e-06	0.00746089	24.6135
	rs111515907	G	A	0.1257	0.38525	0.0268	2.82e-06	0.00754057	24.8763
	rs151177660	A	G	0.4912	0.01648	0.1063	3.8e-06	0.0078831	26.0064
	rs180853197	T	C	-0.5939	0.01175	0.1233	1.45e-06	0.00825911	27.2468
	rs220825	A	G	-0.1291	0.31562	0.028	4.17e-06	0.00725241	23.9257
	rs2293621	A	C	0.2618	0.04924	0.0564	3.55e-06	0.00645884	21.3077
	rs28454640	G	T	-0.7	0.00673	0.1523	4.27e-06	0.00659421	21.7543
	rs4696154	G	A	0.1274	0.60261	0.026	1e-06	0.0078345	25.846
	rs60997868	T	C	-0.2081	0.1002	0.0438	2e-06	0.00787032	25.9642
	rs73040031	T	C	-0.2615	0.0577	0.0543	1.45e-06	0.00749169	24.7151
	rs7712746	A	C	0.1946	0.88464	0.0399	1.12e-06	0.00778946	25.6974
	rs80312778	C	T	-0.3376	0.03001	0.0728	3.47e-06	0.00667974	22.0365
CTnI	SNP	effect_allele.exposure	other_allele.exposure	beta.exposure	eaf.exposure	se.exposure	pval.exposure
	rs1001512	A	G	0.2658	0.05532	0.0547	1.1749e-06	0.00743919	24.5419
	rs10418046	G	T	-0.1419	0.21727	0.0299	2.04174e-06	0.0068959	22.7496
	rs12043231	A	G	0.1409	0.24737	0.0284	6.76083e-07	0.00744737	24.5689
	rs141036107	A	C	0.5758	0.01172	0.1234	3.0903e-06	0.00773979	25.5336
	rs2950828	A	G	0.1664	0.1577	0.0349	1.8197e-06	0.0074104	24.4469
	rs6859877	C	T	-0.1116	0.48075	0.0244	4.7863e-06	0.00625696	20.6417
	rs72829121	C	A	0.188	0.15201	0.0351	8.70964e-08	0.00919568	30.3366
	rs7927835	C	T	0.3319	0.03354	0.0693	1.69824e-06	0.0071929	23.7294
	rs9689951	G	T	0.1169	0.39102	0.0255	4.36516e-06	0.00655084	21.6112
Desmocollin-2	SNP	effect_allele.exposure	other_allele.exposure	beta.exposure	eaf.exposure	pval.exposure	se.exposure
	rs11594334	C	T	0.1453	0.20921	2.51189e-06	0.0309	0.00703476	23.2077
	rs11960589	A	G	-0.1966	0.10729	1.62181e-06	0.041	0.00745923	24.608
	rs2938171	G	A	-0.1318	0.24903	4.16869e-06	0.0286	0.00653982	21.5749
	rs34001022	C	T	0.3267	0.03084	4.36516e-06	0.0712	0.00642123	21.1836
	rs41286884	A	G	-0.4958	0.0135	4.67735e-06	0.1082	0.00659063	21.7425
	rs62143198	A	G	-0.1403	0.21453	4.67735e-06	0.0306	0.00667811	22.0311
	rs72672624	T	C	-0.2395	0.07045	6.0256e-07	0.048	0.00756955	24.9719
	rs77425280	C	T	-0.3474	0.03385	1.69824e-06	0.0726	0.00795673	26.2493
	rs868092	G	A	0.135	0.7395	1.54882e-06	0.0281	0.00707137	23.3285
	rs9457933	T	C	0.1454	0.18226	4.46684e-06	0.0317	0.00634178	20.9215
perinatal period	SNP	effect_allele.exposure	other_allele.exposure	beta.exposure	eaf.exposure	se.exposure	pval.exposure
	rs114420259	A	G	1.406	0.02332	0.303	3.47496e-06	0.0989609	21651.7
	rs16872148	C	T	0.4727	0.358	0.1006	2.63202e-06	0.114469	25044.6
	rs34113380	A	G	0.5506	0.2098	0.1167	2.38002e-06	0.111751	24450.1
	rs79722995	G	A	0.9465	0.08289	0.1881	4.87798e-07	0.157683	34499.4
	rs989625	T	C	-0.7419	0.8844	0.1524	1.13201e-06	0.126818	27746.5
alcohol	SNP	effect_allele.exposure	other_allele.exposure	beta.exposure	eaf.exposure	se.exposure	pval.exposure
	rs117995618	G	A	2.6101	0.009058	0.51	3.093e-07	0.139341	30275.3
	rs150882236	C	T	1.2917	0.02435	0.2661	1.214e-06	0.0861028	18708
	rs1574139	C	T	-0.3578	0.3873	0.075	1.84999e-06	0.0646887	14055.2
	rs72732544	C	T	4.1353	0.003402	0.8877	3.18603e-06	0.131167	28499.3
	rs73144669	G	A	0.4783	0.1495	0.1046	4.82603e-06	0.0617699	13421
systemic lupus erythematosus	SNP	effect_allele.exposure	other_allele.exposure	beta.exposure	eaf.exposure	se.exposure	pval.exposure
	rs1131114	C	T	0.4233	0.179164	0.0678	4.35803e-10	0.0556349	26866.6
	rs17849502	T	G	0.7862	0.048294	0.14	1.95299e-08	0.0602417	29091.2
	rs3021302	C	T	0.6262	0.141593	0.0724	5.24687e-18	0.105365	50881.8
	rs4274624	T	C	-0.3778	0.74417	0.0529	9.36915e-13	0.0574706	27753.1
	rs9494895	T	C	0.6663	0.0398049	0.1193	2.31398e-08	0.0351285	16963.9
Behcet's disease	SNP	effect_allele.exposure	other_allele.exposure	beta.exposure	eaf.exposure	se.exposure	pval.exposure
	rs1027200	A	G	-0.7519	0.512904	0.1439	1.749e-07	0.393706	124903
	rs114852128	A	G	1.643	0.0502608	0.3455	1.97501e-06	0.347191	110146
	rs11888082	G	A	1.4937	0.105087	0.3161	2.30102e-06	0.723096	229402
	rs17131954	C	A	0.9002	0.0896474	0.1958	4.28302e-06	0.15243	48358.3
	rs62463013	A	C	0.9414	0.255725	0.1925	1.00099e-06	0.5091	161512
	rs72735844	T	G	10.2755	0.0121815	2.1409	1.59001e-06	-1.64891	-523116
hyperthyroidism and thyrotoxicosis	SNP	effect_allele.exposure	other_allele.exposure	beta.exposure	eaf.exposure	se.exposure	pval.exposure
	rs10087240	T	C	0.00113355	0.458311	0.000179543	2.30001e-10	6.38002e-07	0.309173
	rs11736377	T	C	-0.00114545	0.737388	0.00020256	1.40001e-08	5.08151e-07	0.246248
	rs12741781	G	T	0.00114786	0.328488	0.000190654	1.89998e-09	5.81275e-07	0.281683
	rs1559810	A	C	0.00107991	0.406014	0.000182147	2.19999e-09	5.625e-07	0.272585
	rs1611236	A	G	-0.00105712	0.674823	0.000191225	1.79999e-09	4.90443e-07	0.237667
	rs163315	T	G	0.00142463	0.145897	0.000253682	2.30001e-08	5.05814e-07	0.245116
	rs1794279	T	G	0.00688433	0.120389	0.000276549	6.9024e-134	1.00377e-05	4.86424
	rs3087243	A	G	-0.00192714	0.448193	0.000179831	8.99912e-27	1.837e-06	0.890204
	rs3093546	A	G	-0.00237295	0.045312	0.000429397	9.59997e-09	4.87172e-07	0.236081
	rs3128931	A	G	-0.00119531	0.251339	0.000206247	2.99999e-09	5.37696e-07	0.260565
	rs41315816	C	T	-0.00244941	0.061221	0.000372226	2e-08	6.89631e-07	0.334193
	rs4409785	C	T	0.00144029	0.171039	0.000237119	1.09999e-09	5.88247e-07	0.285062
	rs6679677	A	C	0.00256477	0.096716	0.000301726	1.59993e-17	1.14934e-06	0.556967
	rs71542456	G	A	0.00413607	0.200752	0.000280011	1.10002e-47	5.48971e-06	2.66029
	rs9264277	C	T	0.00140179	0.634299	0.000185332	2.99985e-17	9.11626e-07	0.44177
hypothyroidism	SNP	effect_allele.exposure	other_allele.exposure	beta.exposure	eaf.exposure	se.exposure	pval.exposure
	rs10075764	G	A	-0.057	0.302413	0.0104	4.25598e-08	0.0013727	562.996
	rs10126000	A	C	-0.0683	0.688692	0.0104	5.13334e-11	0.00200427	822.029
	rs10424978	A	C	-0.0775	0.624328	0.0102	2.76694e-14	0.0028254	1158.81
	rs1079418	G	A	-0.0657	0.262374	0.011	2.13998e-09	0.00167357	686.396
	rs10917477	G	A	0.064	0.386901	0.01	1.75299e-10	0.001947	798.539
	rs11171710	A	G	-0.0698	0.443916	0.01	3.18713e-12	0.00241117	988.915
	rs11406335	TG	T	-0.057	0.417169	0.0103	3.43598e-08	0.00158242	649.011
	rs11420448	GT	G	0.1533	0.0467006	0.0275	2.39199e-08	0.00209689	860.017
	rs11675342	T	C	0.0906	0.387729	0.01	1.39605e-19	0.0039125	1604.67
	rs11875260	G	A	0.0751	0.172925	0.0135	2.53998e-08	0.0016159	662.743
	rs12117927	A	C	0.0627	0.476541	0.0105	2.28802e-09	0.00196517	805.994
	rs12379417	A	G	0.0583	0.317559	0.0103	1.51001e-08	0.00147536	605.101
	rs12582330	T	G	-0.061	0.624365	0.0109	2.05201e-08	0.00174845	717.107
	rs12593201	A	G	0.0905	0.325432	0.0112	7.68953e-16	0.00360892	1480.16
	rs12984428	A	G	-0.0659	0.35604	0.0102	1.10601e-10	0.00199537	818.381
	rs13090803	T	G	0.0829	0.190624	0.0128	9.00119e-11	0.00212515	871.606
	rs13109179	A	G	0.0647	0.461895	0.01	9.4189e-11	0.00208523	855.233
	rs1364450	C	A	0.0886	0.126235	0.0139	1.97102e-10	0.0017347	711.468
	rs141232332	G	GTTT	0.2243	0.451125	0.0127	4.47507e-70	0.0255515	10479.7
	rs142997491	G	A	0.2385	0.0135637	0.0412	7.01504e-09	0.00152446	625.24
	rs1432806	G	A	0.0583	0.338619	0.0105	2.88602e-08	0.00152473	625.35
	rs1479565	A	G	0.0975	0.498866	0.0101	7.52835e-22	0.0047758	1958.74
	rs1534430	T	C	-0.086	0.428394	0.0101	1.44012e-17	0.00363532	1490.99
	rs2111485	G	A	0.0813	0.479023	0.0102	1.42692e-15	0.00330995	1357.54
	rs2234167	A	G	0.0825	0.102013	0.015	3.75198e-08	0.00124855	512.078
	rs2247314	C	T	-0.086	0.376495	0.0104	1.06488e-16	0.00348447	1429.12
	rs229528	T	C	0.0903	0.496016	0.01	2.31206e-19	0.00409347	1678.89
	rs2445608	A	G	-0.0593	0.430366	0.0101	3.78704e-09	0.00172712	708.36
	rs244685	G	T	-0.0858	0.79915	0.0132	7.0583e-11	0.00236882	971.546
	rs28418426	C	T	0.1877	0.501169	0.0133	2.20902e-45	0.0179314	7354.37
	rs2988277	T	C	0.0593	0.287022	0.0106	2.48702e-08	0.00144131	591.136
	rs307558	A	G	-0.0688	0.742625	0.0119	8.01493e-09	0.00181271	743.465
	rs3087243	A	G	-0.1466	0.386088	0.0102	4.77309e-47	0.0102929	4221.52
	rs3184504	C	T	-0.1734	0.668513	0.0102	7.50412e-65	0.0135061	5539.39
	rs3775291	T	C	-0.0649	0.287788	0.0108	1.646e-09	0.00172962	709.387
	rs434294	G	A	-0.0683	0.322802	0.0109	3.36101e-10	0.00204367	838.187
	rs4409785	C	T	0.1069	0.142566	0.0133	8.04452e-16	0.00280167	1149.07
	rs4529854	T	C	-0.0768	0.723438	0.0107	6.55843e-13	0.00236577	970.294
	rs4835534	C	T	-0.1421	0.156356	0.0132	7.05667e-27	0.00535564	2196.56
	rs5912815	G	T	-0.0511	0.576761	0.0084	1.05499e-09	0.00127646	523.526
	rs61759532	T	C	0.0905	0.188941	0.0122	1.42102e-13	0.0025165	1032.12
	rs61877856	T	C	-0.0658	0.197495	0.0115	1.137e-08	0.0013743	563.655
	rs6679677	A	C	0.3637	0.108444	0.0159	2.38781e-115	0.0262497	10766
	rs6908626	T	G	0.1441	0.17075	0.0141	2.03704e-24	0.00591515	2426.03
	rs7030280	T	C	0.2075	0.745664	0.0108	1.02e-82	0.0166023	6809.25
	rs71508903	T	C	0.0934	0.210816	0.0125	9.33684e-14	0.00291117	1193.99
	rs7223956	C	T	-0.0902	0.897005	0.0144	4.26904e-10	0.00150559	617.502
	rs73192661	T	C	-0.1061	0.428858	0.01	4.05229e-26	0.00554524	2274.32
	rs736374	A	G	0.0832	0.375103	0.0103	6.00344e-16	0.00325572	1335.3
	rs7441808	G	A	0.0766	0.21091	0.0111	5.16654e-12	0.00195686	802.586
	rs7488011	T	C	0.1052	0.356485	0.0111	2.51826e-21	0.00510355	2093.16
	rs7574865	G	T	-0.1321	0.74252	0.0117	1.66686e-29	0.0067173	2755.03
	rs7742626	C	T	0.0686	0.267343	0.0116	3.41201e-09	0.00184692	757.496
	rs78765971	G	GAC	0.2444	0.146942	0.0162	1.67919e-51	0.0152023	6235.06
	rs79490353	C	T	0.2006	0.0241151	0.0349	8.82003e-09	0.00189759	778.277
	rs7990020	C	A	0.0577	0.453482	0.0101	9.9731e-09	0.00165296	677.945
	rs853305	C	T	-0.0802	0.718894	0.0111	4.39845e-13	0.00260642	1068.99
	rs881858	A	G	0.0665	0.747899	0.0108	8.45707e-10	0.00167038	685.089
	rs911760	A	C	0.0879	0.212143	0.0125	1.95389e-12	0.00258945	1062.03
	rs926103	C	T	-0.0678	0.697985	0.0104	7.65244e-11	0.00194181	796.412
	rs9264277	C	T	-0.0862	0.645071	0.0111	9.03233e-15	0.00341408	1400.25
	rs9271365	G	T	0.2484	0.443466	0.0105	4.90908e-123	0.0314136	12884
	rs9273371	T	C	0.0791	0.193385	0.014	1.64502e-08	0.00195578	802.143
	rs9277559	C	T	-0.133	0.331026	0.012	1.86294e-28	0.00789624	3238.56
	rs9497965	T	C	0.0827	0.409035	0.0102	3.70681e-16	0.00331743	1360.61
	rs9511151	A	G	-0.0976	0.279567	0.0106	3.07822e-20	0.00385193	1579.83
	rs9902341	T	C	0.0801	0.172257	0.0129	4.68198e-10	0.001833	751.785
Carnitine	SNP	effect_allele.exposure	other_allele.exposure	beta.exposure	eaf.exposure	pval.exposure	se.exposure
	rs10821585	A	G	-0.0086	0.4124	1.27703e-21	0.0009	3.58462e-05	0.279421
	rs11183620	G	A	-0.005	0.5324	3.00303e-08	0.0009	1.24477e-05	0.0970296
	rs11620955	G	A	0.0051	0.5233	1.632e-08	0.0009	1.29769e-05	0.101155
	rs11620973	G	A	0.0051	0.3674	2.34601e-08	0.0009	1.20905e-05	0.0942454
	rs12356193	G	A	-0.0274	0.1638	3.68638e-63	0.0016	0.000205705	1.60347
	rs12709393	G	T	-0.0053	0.3714	6.40796e-09	0.0009	1.31161e-05	0.10224
	rs1466788	G	A	0.0074	0.5932	3.05281e-16	0.0009	2.64294e-05	0.206017
	rs2114713	G	T	0.005	0.42	2.66502e-08	0.0009	1.21801e-05	0.0949443
	rs2279014	T	C	-0.005	0.367	4.86295e-08	0.0009	1.16157e-05	0.0905443
	rs2396004	G	A	-0.0049	0.5611	4.31499e-08	0.0009	1.18259e-05	0.0921827
	rs3736438	G	T	0.0057	0.6111	3.18603e-10	0.0009	1.54432e-05	0.12038
	rs419291	C	T	-0.0079	0.6333	3.09599e-18	0.0009	2.89879e-05	0.225961
	rs4860022	T	C	-0.0055	0.3362	9.60196e-10	0.0009	1.35019e-05	0.105248
	rs6862024	A	G	-0.0055	0.3691	8.98794e-10	0.0009	1.40885e-05	0.10982
	rs735315	C	T	-0.0054	0.5057	1.86801e-09	0.0009	1.45783e-05	0.113638
	rs9842133	C	T	-0.0064	0.3351	4.19952e-12	0.0009	1.82528e-05	0.14228
renal insufficiency	SNP	effect_allele.exposure	other_allele.exposure	beta.exposure	eaf.exposure	se.exposure	pval.exposure
	rs11746266	A	G	-0.071	0.632169	0.0149	1.78599e-06	0.00234989	1134.66
	rs11749282	G	A	-0.0705	0.299804	0.0154	4.84005e-06	0.00209109	1009.69
	rs12576766	T	C	0.0964	0.341269	0.0192	4.84195e-07	0.00419573	2025.93
	rs141382820	T	C	0.4636	0.00686606	0.0991	2.87998e-06	0.00293973	1419.47
	rs146184004	T	C	0.287	0.0233833	0.0543	1.269e-07	0.00377625	1823.38
	rs17441789	C	T	-0.1119	0.124408	0.0241	3.58996e-06	0.00273544	1320.82
	rs185200	G	A	0.0799	0.44108	0.0162	8.19898e-07	0.00315762	1524.68
	rs35129076	T	C	-0.0791	0.236209	0.0169	2.84099e-06	0.00226274	1092.58
	rs36212726	C	T	0.2424	0.0246191	0.0513	2.32402e-06	0.00282989	1366.43
	rs62006382	G	A	0.105	0.116709	0.0216	1.199e-06	0.00227827	1100.08
	rs670501	C	T	-0.0848	0.795931	0.0174	1.06299e-06	0.00234148	1130.6
	rs72867954	C	T	0.3159	0.0140703	0.0682	3.60803e-06	0.0027764	1340.6
	rs7327855	T	G	0.0708	0.359319	0.0154	4.17696e-06	0.00231325	1116.97
	rs77924615	A	G	-0.1575	0.207812	0.0176	3.8699e-19	0.00823477	3976.21
