# Supplementary material for: Exploring the etiology of dilated cardiomyopathy using Mendelian randomization
Source: Front Cardiovasc Med. 2024 Aug 26;11:1364126. doi: 10.3389/fcvm.2024.1364126 (PMC11381399; doi:10.3389/fcvm.2024.1364126)
Supplement: Supplementary file 2 [file Table2.xlsx]

## Sheet: Sheet1
exposure	outcome	p	Number of SNPs
Titin	DCM	5x10-6e	12
CTnI	DCM	5x10-6e	9
Desmocollin-2	DCM	5x10-6e	10
perinatal period	DCM	5x10-6e	5
alcohol	DCM	5x10-6e	5
systemic lupus erythematosus	DCM	5x10-8e	5
Behcet's disease	DCM	5x10-6e	5
hyperthyroidism and thyrotoxicosis	DCM	5x10-8e	15
hypothyroidism	DCM	5x10-8e	67
Carnitine	DCM	5x10-8e	16
renal insufficiency	DCM	5x10-6e	14
