# Supplementary material for: Exploring the etiology of dilated cardiomyopathy using Mendelian randomization
Source: Front Cardiovasc Med. 2024 Aug 26;11:1364126. doi: 10.3389/fcvm.2024.1364126 (PMC11381399; doi:10.3389/fcvm.2024.1364126)
Supplement: Supplementary file 3 [file Table3.xlsx]

## Sheet: Sheet1
Mendelian randomization analysis results
exposure	outcome	Analytical Methods	b	SE	P	OR	95%CI
Titin	DCM	MR Egger	-0.186094	0.13025	0.183562	0.830196	0.6431455 1.0716475
	DCM	Weighted median	-0.162574	0.101463	0.10909	0.849953	0.6966714 1.0369603
	DCM	ivw	-0.155278	0.0713676	0.0295737	0.856177	0.7444134 0.9847201
	DCM	Simple mode	-0.0147809	0.157888	0.927097	0.985328	0.7230753 1.3426966
	DCM	Weighted mode	-0.149222	0.111773	0.208834	0.861378	0.6919120 1.0723507
CTnI	DCM	MR Egger	0.288838	0.259044	0.301655	1.33488	0.8034119 2.217908
	DCM	Weighted median	0.159775	0.127253	0.209272	1.17325	0.9142597 1.505597
	DCM	ivw	0.185674	0.0899723	0.039048	1.20403	1.009372 1.436227
	DCM	Simple mode	0.456386	0.247135	0.101991	1.57836	0.9723893 2.561955
	DCM	Weighted mode	-0.0503055	0.193301	0.801248	0.950939	0.6510457 1.388973
Desmocollin-2	DCM	MR Egger	0.507948	0.283137	0.110562	1.66188	0.9540867 2.894742
	DCM	Weighted median	0.208411	0.121665	0.0867135	1.23172	0.9703953 1.563417
	DCM	ivw	0.269226	0.0957369	0.00492114	1.30895	1.0850024 1.579125
	DCM	Simple mode	0.160683	0.197473	0.436817	1.17431	0.7974272 1.729325
	DCM	Weighted mode	0.160683	0.197465	0.4368	1.17431	0.7974396 1.729298
perinatal period	DCM	MR Egger	0.00199988	0.14444	0.989822	1.002	0.7549510 1.329898
	DCM	Weighted median	0.0016957	0.0449782	0.969927	1.0017	0.9171709 1.094013
	DCM	ivw	0.0063162	0.0405253	0.876145	1.00634	0.9294954 1.089529
	DCM	Simple mode	0.0518408	0.0735983	0.520046	1.05321	0.9117295 1.216641
	DCM	Weighted mode	-0.0516068	0.0692941	0.497799	0.949702	0.8290927 1.087857
alcohol	DCM	MR Egger	-0.0230665	0.0332992	0.538301	0.977198	0.9154560 1.043103
	DCM	Weighted median	-0.0157751	0.0302232	0.601703	0.984349	0.9277318 1.044421
	DCM	ivw	-0.0181665	0.0249527	0.46659	0.981997	0.9351262 1.031218
	DCM	Simple mode	-0.0237737	0.0408	0.59137	0.976507	0.9014582 1.057803
	DCM	Weighted mode	-0.0149418	0.0294035	0.638081	0.985169	0.9299983 1.043613
systemic lupus erythematosus	DCM	MR Egger	-0.251798	0.166454	0.227553	0.777402	0.5609926 1.077293
	DCM	Weighted median	-0.0729085	0.0528241	0.167521	0.929686	0.8382460 1.031101
	DCM	ivw	-0.0437425	0.0437314	0.317188	0.957201	0.8785732 1.042864
	DCM	Simple mode	-0.072691	0.0694489	0.354323	0.929888	0.8115487 1.065484
	DCM	Weighted mode	-0.072691	0.0666008	0.336413	0.929888	0.8160917 1.059552
Behcet's disease	DCM	MR Egger	-0.0221797	0.0672524	0.763239	0.978065	0.8572769,1.115871
	DCM	Weighted median	0.00662333	0.0230576	0.77392	1.00665	0.9621648,1.053182
	DCM	ivw	0.00398004	0.0196694	0.839645	1.00399	0.9660189,1.043449
	DCM	Simple mode	0.00676445	0.0298176	0.831654	1.00679	0.9496345,1.067380
	DCM	Weighted mode	-0.014387	0.0279133	0.633437	0.985716	0.9332361,1.041147
hyperthyroidism and thyrotoxicosis	DCM	MR Egger	-15.0561	13.3769	0.280716	2.89222e-07	1.187369E-18 7.044922e+04
	DCM	Weighted median	-10.3847	7.45964	0.163885	3.09004e-05	1.380985e-11 6.914137e+01
	DCM	ivw	-4.14469	7.84439	0.597247	0.0158484	3.331968e-09 7.538216e+04
	DCM	Simple mode	-12.0245	17.2181	0.496387	5.99545e-06	1.322756e-20 2.717461e+09
	DCM	Weighted mode	-10.8592	7.87432	0.189509	1.92269e-05	3.811963e-12 9.697693e+01
hypothyroidism	DCM	MR Egger	0.0425099	0.0946291	0.654762	1.04343	0.8667861，1.256064
	DCM	Weighted median	0.0346335	0.0655942	0.597501	1.03524	0.9103455，1.177270
	DCM	ivw	0.0162739	0.0436965	0.709573	1.01641	0.9329802，1.107294
	DCM	Simple mode	0.0957681	0.117576	0.418275	1.1005	0.8739954，1.385715
	DCM	Weighted mode	0.0505328	0.0760779	0.508861	1.05183	0.9061234，1.220970
Carnitine	DCM	MR Egger	3.96618	2.25407	0.100305	52.7825	0.6364890 4377.12041
	DCM	Weighted median	2.76745	1.55992	0.0760471	15.918	0.7482683 338.62448
	DCM	ivw	1.60409	1.15223	0.163875	4.97334	0.5198128 47.58275
	DCM	Simple mode	4.24895	2.82063	0.152737	70.0316	0.2781778 17630.54938
	DCM	Weighted mode	3.19185	1.72956	0.0848011	24.3335	0.8203006 721.83407
renal insufficiency	DCM	MR Egger	-0.369586	0.316943	0.26623	0.69102	0.3712813 1.286111
	DCM	Weighted median	0.101962	0.173019	0.555651	1.10734	0.7888695 1.554384
	DCM	ivw	-0.0458401	0.138891	0.741367	0.955195	0.7275548 1.254059
	DCM	Simple mode	0.267769	0.346618	0.453623	1.30705	0.6625885 2.578324
	DCM	Weighted mode	0.244057	0.373547	0.524919	1.27642	0.6137938 2.654377
